# Supplementary material for: The Effect of Probiotics Use on Salivary Cariogenic Bacteria in Orthodontic Patients with Various Caries Risk Status
Source: Nutrients. 2022 Aug 4;14(15):3196. doi: 10.3390/nu14153196 (PMC9370778; doi:10.3390/nu14153196)
Supplement: Supplementary file 1 [file nutrients-14-03196-s001.zip]

Archive with 1 entries (1 files):
- nutrients-1805417-supplementary.pdf
